# Supplementary material for: Revealing the Chemical Composition of Birch Pollen Grains by Raman Spectroscopic Imaging
Source: Int J Mol Sci. 2022 May 4;23(9):5112. doi: 10.3390/ijms23095112 (PMC9101400; doi:10.3390/ijms23095112)
Supplement: Supplementary file 1 [file ijms-23-05112-s001.zip]

Archive with 1 entries (1 files):
- ijms-1685458-supplementary.pdf
